# Supplementary material for: Punctuated decline of human cooperation
Source: Nature. 2026 Apr 22;653(8116):1110–8. doi: 10.1038/s41586-026-10380-3 (PMC13215883; doi:10.1038/s41586-026-10380-3)
Supplement: Supplementary file 4 — Source Data Fig. 1 [file 41586_2026_10380_MOESM4_ESM.xlsx]

## Sheet: panel_a
cycle	round	mean
1	1	99.9922
1	2	99.8259
1	3	99.3475
1	4	98.1883
1	5	96.6501
1	6	94.3349
2	1	99.4738
2	2	98.5423
2	3	96.0952
2	4	92.6762
2	5	89.9357
2	6	85.9641
3	1	98.8737
3	2	97.1539
3	3	94.1292
3	4	90.2484
3	5	87.5018
3	6	84.4172
4	1	99.4406
4	2	97.4099
4	3	93.0631
4	4	88.281
4	5	84.5049
4	6	80.3678
5	1	99.4983
5	2	96.402
5	3	94.2768
5	4	86.1633
5	5	84.7649
5	6	83.4898

## Sheet: panel_b
groupid	grouplabel	cycle	round	outcome
895	1	1	1	100
895	1	1	2	100
895	1	1	3	100
895	1	1	4	100
895	1	1	5	100
895	1	1	6	100
895	1	2	1	100
895	1	2	2	100
895	1	2	3	64.9915
895	1	2	4	96.6003
895	1	2	5	100
895	1	2	6	100
895	1	3	1	100
895	1	3	2	53.3333
895	1	3	3	98
895	1	3	4	97.3333
895	1	3	5	77.3333
895	1	3	6	48.6667
895	1	4	1
895	1	4	2
895	1	4	3
895	1	4	4
895	1	4	5
895	1	4	6
895	1	5	1
895	1	5	2
895	1	5	3
895	1	5	4
895	1	5	5
895	1	5	6
3	2	1	1	100
3	2	1	2	100
3	2	1	3	100
3	2	1	4	100
3	2	1	5	100
3	2	1	6	100
3	2	2	1	100
3	2	2	2	95
3	2	2	3	90.6522
3	2	2	4	90.6522
3	2	2	5	90.6522
3	2	2	6	100
3	2	3	1	100
3	2	3	2	100
3	2	3	3	100
3	2	3	4	100
3	2	3	5	100
3	2	3	6	100
3	2	4	1
3	2	4	2
3	2	4	3
3	2	4	4
3	2	4	5
3	2	4	6
3	2	5	1
3	2	5	2
3	2	5	3
3	2	5	4
3	2	5	5
3	2	5	6
6	3	1	1	100
6	3	1	2	100
6	3	1	3	100
6	3	1	4	100
6	3	1	5	100
6	3	1	6	100
6	3	2	1	100
6	3	2	2	100
6	3	2	3	100
6	3	2	4	100
6	3	2	5	100
6	3	2	6	100
6	3	3	1	100
6	3	3	2	100
6	3	3	3	100
6	3	3	4	100
6	3	3	5	100
6	3	3	6	100
6	3	4	1	100
6	3	4	2	100
6	3	4	3	100
6	3	4	4	100
6	3	4	5	100
6	3	4	6	100
6	3	5	1
6	3	5	2
6	3	5	3
6	3	5	4
6	3	5	5
6	3	5	6
449	4	1	1	100
449	4	1	2	100
449	4	1	3	100
449	4	1	4	100
449	4	1	5	100
449	4	1	6	97.7778
449	4	2	1	100
449	4	2	2	83.3333
449	4	2	3	100
449	4	2	4	100
449	4	2	5	100
449	4	2	6	60
449	4	3	1	100
449	4	3	2	100
449	4	3	3	100
449	4	3	4	100
449	4	3	5	100
449	4	3	6	60
449	4	4	1
449	4	4	2
449	4	4	3
449	4	4	4
449	4	4	5
449	4	4	6
449	4	5	1
449	4	5	2
449	4	5	3
449	4	5	4
449	4	5	5
449	4	5	6
17	5	1	1	100
17	5	1	2	100
17	5	1	3	80
17	5	1	4	40
17	5	1	5	0
17	5	1	6	0
17	5	2	1
17	5	2	2
17	5	2	3
17	5	2	4
17	5	2	5
17	5	2	6
17	5	3	1
17	5	3	2
17	5	3	3
17	5	3	4
17	5	3	5
17	5	3	6
17	5	4	1
17	5	4	2
17	5	4	3
17	5	4	4
17	5	4	5
17	5	4	6
17	5	5	1
17	5	5	2
17	5	5	3
17	5	5	4
17	5	5	5
17	5	5	6
18	6	1	1	100
18	6	1	2	100
18	6	1	3	100
18	6	1	4	100
18	6	1	5	100
18	6	1	6	57.971
18	6	2	1	100
18	6	2	2	100
18	6	2	3	75.463
18	6	2	4	0
18	6	2	5	0
18	6	2	6	0
18	6	3	1
18	6	3	2
18	6	3	3
18	6	3	4
18	6	3	5
18	6	3	6
18	6	4	1
18	6	4	2
18	6	4	3
18	6	4	4
18	6	4	5
18	6	4	6
18	6	5	1
18	6	5	2
18	6	5	3
18	6	5	4
18	6	5	5
18	6	5	6
835	7	1	1	100
835	7	1	2	100
835	7	1	3	100
835	7	1	4	100
835	7	1	5	100
835	7	1	6	80
835	7	2	1	100
835	7	2	2	100
835	7	2	3	100
835	7	2	4	81.4438
835	7	2	5	81.8526
835	7	2	6	96.2179
835	7	3	1
835	7	3	2
835	7	3	3
835	7	3	4
835	7	3	5
835	7	3	6
835	7	4	1
835	7	4	2
835	7	4	3
835	7	4	4
835	7	4	5
835	7	4	6
835	7	5	1
835	7	5	2
835	7	5	3
835	7	5	4
835	7	5	5
835	7	5	6
879	8	1	1	100
879	8	1	2	100
879	8	1	3	100
879	8	1	4	100
879	8	1	5	100
879	8	1	6	100
879	8	2	1	100
879	8	2	2	100
879	8	2	3	100
879	8	2	4	53.1916
879	8	2	5	100
879	8	2	6	100
879	8	3	1	100
879	8	3	2	100
879	8	3	3	80
879	8	3	4	100
879	8	3	5	0
879	8	3	6	30
879	8	4	1	100
879	8	4	2	100
879	8	4	3	100
879	8	4	4	98.4615
879	8	4	5	100
879	8	4	6	57.3333
879	8	5	1	100
879	8	5	2	100
879	8	5	3	100
879	8	5	4	100
879	8	5	5	100
879	8	5	6	0

## Sheet: panel_c
cycle	round	mean
1	1	97.7365
1	2	96.4339
1	3	92.3714
1	4	90.3508
1	5	87.5765
1	6	86.2622
2	1	94.3084
2	2	94.4345
2	3	88.2091
2	4	85.7635
2	5	81.0106
2	6	78.6827
3	1	89.0214
3	2	85.5801
3	3	81.2689
3	4	75.9035
3	5	71.7996
3	6	72.2742
4	1	91.2737
4	2	84.7739
4	3	76.1299
4	4	70.9572
4	5	67.195
4	6	68.0403
5	1	94.6122
5	2	88.3025
5	3	81.0289
5	4	73.1148
5	5	69.1711
5	6	69.5544

## Sheet: panel_d
groupid	grouplabel	cycle	round	outcome
895	1	1	1	100
895	1	1	2	100
895	1	1	3	100
895	1	1	4	100
895	1	1	5	100
895	1	1	6	100
895	1	2	1	90
895	1	2	2	100
895	1	2	3	100
895	1	2	4	50
895	1	2	5	83.3333
895	1	2	6	100
895	1	3	1	90
895	1	3	2	90
895	1	3	3	88.3333
895	1	3	4	66.6667
895	1	3	5	76.6667
895	1	3	6	36.6667
895	1	4	1
895	1	4	2
895	1	4	3
895	1	4	4
895	1	4	5
895	1	4	6
895	1	5	1
895	1	5	2
895	1	5	3
895	1	5	4
895	1	5	5
895	1	5	6
3	2	1	1	100
3	2	1	2	100
3	2	1	3	100
3	2	1	4	100
3	2	1	5	86.6667
3	2	1	6	83.3333
3	2	2	1	86.6667
3	2	2	2	43.3333
3	2	2	3	56.6667
3	2	2	4	90
3	2	2	5	26.6667
3	2	2	6	13.3333
3	2	3	1	100
3	2	3	2	100
3	2	3	3	93.3333
3	2	3	4	70
3	2	3	5	83.3333
3	2	3	6	68.3333
3	2	4	1
3	2	4	2
3	2	4	3
3	2	4	4
3	2	4	5
3	2	4	6
3	2	5	1
3	2	5	2
3	2	5	3
3	2	5	4
3	2	5	5
3	2	5	6
6	3	1	1	100
6	3	1	2	100
6	3	1	3	100
6	3	1	4	100
6	3	1	5	100
6	3	1	6	100
6	3	2	1	100
6	3	2	2	100
6	3	2	3	100
6	3	2	4	100
6	3	2	5	100
6	3	2	6	100
6	3	3	1	100
6	3	3	2	100
6	3	3	3	100
6	3	3	4	100
6	3	3	5	100
6	3	3	6	100
6	3	4	1	100
6	3	4	2	100
6	3	4	3	100
6	3	4	4	100
6	3	4	5	100
6	3	4	6	100
6	3	5	1
6	3	5	2
6	3	5	3
6	3	5	4
6	3	5	5
6	3	5	6
449	4	1	1	100
449	4	1	2	100
449	4	1	3	85
449	4	1	4	90
449	4	1	5	100
449	4	1	6	73.3333
449	4	2	1	90
449	4	2	2	98.3333
449	4	2	3	76.6667
449	4	2	4	93.3333
449	4	2	5	83.3333
449	4	2	6	80
449	4	3	1	93.3333
449	4	3	2	81.6667
449	4	3	3	58.3333
449	4	3	4	30
449	4	3	5	100
449	4	3	6	63.3333
449	4	4	1
449	4	4	2
449	4	4	3
449	4	4	4
449	4	4	5
449	4	4	6
449	4	5	1
449	4	5	2
449	4	5	3
449	4	5	4
449	4	5	5
449	4	5	6
17	5	1	1	76.6667
17	5	1	2	33.3333
17	5	1	3	73.3333
17	5	1	4	63.3333
17	5	1	5	0
17	5	1	6	0
17	5	2	1
17	5	2	2
17	5	2	3
17	5	2	4
17	5	2	5
17	5	2	6
17	5	3	1
17	5	3	2
17	5	3	3
17	5	3	4
17	5	3	5
17	5	3	6
17	5	4	1
17	5	4	2
17	5	4	3
17	5	4	4
17	5	4	5
17	5	4	6
17	5	5	1
17	5	5	2
17	5	5	3
17	5	5	4
17	5	5	5
17	5	5	6
18	6	1	1	100
18	6	1	2	100
18	6	1	3	96.6667
18	6	1	4	100
18	6	1	5	96.6667
18	6	1	6	63.3333
18	6	2	1	100
18	6	2	2	96.6667
18	6	2	3	90
18	6	2	4	0
18	6	2	5	0
18	6	2	6	0
18	6	3	1
18	6	3	2
18	6	3	3
18	6	3	4
18	6	3	5
18	6	3	6
18	6	4	1
18	6	4	2
18	6	4	3
18	6	4	4
18	6	4	5
18	6	4	6
18	6	5	1
18	6	5	2
18	6	5	3
18	6	5	4
18	6	5	5
18	6	5	6
835	7	1	1	100
835	7	1	2	100
835	7	1	3	100
835	7	1	4	100
835	7	1	5	100
835	7	1	6	100
835	7	2	1	90
835	7	2	2	100
835	7	2	3	100
835	7	2	4	100
835	7	2	5	56.6667
835	7	2	6	13.3333
835	7	3	1
835	7	3	2
835	7	3	3
835	7	3	4
835	7	3	5
835	7	3	6
835	7	4	1
835	7	4	2
835	7	4	3
835	7	4	4
835	7	4	5
835	7	4	6
835	7	5	1
835	7	5	2
835	7	5	3
835	7	5	4
835	7	5	5
835	7	5	6
879	8	1	1	100
879	8	1	2	86.6667
879	8	1	3	90
879	8	1	4	96.6667
879	8	1	5	90
879	8	1	6	93.3333
879	8	2	1	16.6667
879	8	2	2	100
879	8	2	3	100
879	8	2	4	100
879	8	2	5	93.3333
879	8	2	6	96.6667
879	8	3	1	100
879	8	3	2	100
879	8	3	3	100
879	8	3	4	100
879	8	3	5	0
879	8	3	6	0
879	8	4	1	100
879	8	4	2	100
879	8	4	3	95
879	8	4	4	40
879	8	4	5	65
879	8	4	6	60
879	8	5	1	100
879	8	5	2	91.6667
879	8	5	3	80
879	8	5	4	83.3333
879	8	5	5	56.6667
879	8	5	6	0
