# Supplementary material for: Punctuated decline of human cooperation
Source: Nature. 2026 Apr 22;653(8116):1110–8. doi: 10.1038/s41586-026-10380-3 (PMC13215883; doi:10.1038/s41586-026-10380-3)
Supplement: Supplementary file 5 — Source Data Fig. 2 [file 41586_2026_10380_MOESM5_ESM.xlsx]

## Sheet: Sheet1
outcome	group_panel	cycle	round	mean	std_error	N
1	1	1	1	99.9996	0.0002419	1026
1	1	1	2	99.9163	0.0554463	1033
1	1	1	3	99.6549	0.140963	1188
1	1	1	4	99.2795	0.230976	1026
1	1	1	5	98.5258	0.342969	1033
1	1	1	6	98.013	0.355982	1188
2	1	1	1	98.7589	0.177671	1026
2	1	1	2	97.9574	0.226199	1033
2	1	1	3	96.0185	0.343376	1188
2	1	1	4	93.9311	0.474977	1026
2	1	1	5	92.617	0.538306	1033
2	1	1	6	93.3193	0.47796	1188
1	2	1	1	99.9997	0.0002393	741
1	2	1	2	99.9445	0.0550075	743
1	2	1	3	99.861	0.0907425	780
1	2	1	4	99.542	0.206895	741
1	2	1	5	98.8017	0.361084	743
1	2	1	6	98.2945	0.394388	780
1	2	2	1	99.8321	0.135586	741
1	2	2	2	99.5724	0.159826	780
1	2	2	3	99.028	0.244584	1033
1	2	2	4	97.5501	0.462048	741
1	2	2	5	96.697	0.517942	780
1	2	2	6	94.8554	0.633328	1033
2	2	1	1	98.9789	0.179464	741
2	2	1	2	98.2055	0.215893	743
2	2	1	3	97.0299	0.331836	780
2	2	1	4	94.8628	0.496673	741
2	2	1	5	93.4006	0.58755	743
2	2	1	6	94.4402	0.503672	780
2	2	2	1	95.8479	0.371017	741
2	2	2	2	96.8077	0.381752	780
2	2	2	3	93.4011	0.441839	1033
2	2	2	4	92.1053	0.646778	741
2	2	2	5	89.0427	0.724791	780
2	2	2	6	87.3669	0.710319	1033
1	3	1	1	99.9999	7.53e-05	462
1	3	1	2	99.9118	0.0880808	464
1	3	1	3	99.7929	0.150956	466
1	3	1	4	99.6352	0.239564	462
1	3	1	5	98.8229	0.467443	464
1	3	1	6	98.8613	0.446355	466
1	3	2	1	99.9651	0.0170552	462
1	3	2	2	99.8588	0.0899048	469
1	3	2	3	99.3441	0.259574	609
1	3	2	4	98.0533	0.520102	462
1	3	2	5	97.4717	0.578631	469
1	3	2	6	97.0075	0.618376	609
1	3	3	1	99.3519	0.326976	462
1	3	3	2	99.3024	0.262387	613
1	3	3	3	98.5251	0.291624	922
1	3	3	4	98.2993	0.488174	462
1	3	3	5	97.1061	0.534235	613
1	3	3	6	94.3237	0.668769	922
2	3	1	1	99.0115	0.230268	462
2	3	1	2	98.3764	0.255271	464
2	3	1	3	97.7754	0.378604	466
2	3	1	4	95.9957	0.52236	462
2	3	1	5	94.0661	0.74778	464
2	3	1	6	95.8441	0.596394	466
2	3	2	1	96.9048	0.375215	462
2	3	2	2	98.2587	0.289972	469
2	3	2	3	95.9223	0.417031	609
2	3	2	4	95.2958	0.625009	462
2	3	2	5	93.3831	0.729509	469
2	3	2	6	91.7734	0.721587	609
2	3	3	1	92.1717	0.779493	462
2	3	3	2	91.7129	0.655351	613
2	3	3	3	88.308	0.625681	922
2	3	3	4	85.9235	0.944343	462
2	3	3	5	82.4415	0.883447	613
2	3	3	6	82.5524	0.83799	922
1	4	1	1	100	0	197
1	4	1	2	100	0	197
1	4	1	3	99.906	0.0714904	198
1	4	1	4	99.4641	0.508256	197
1	4	1	5	98.7934	0.723775	197
1	4	1	6	98.8443	0.659079	198
1	4	2	1	99.9665	0.024136	197
1	4	2	2	99.9966	0.0019855	198
1	4	2	3	99.659	0.188712	232
1	4	2	4	98.3199	0.771258	197
1	4	2	5	98.9217	0.42565	198
1	4	2	6	98.2742	0.783996	232
1	4	3	1	99.4669	0.508122	197
1	4	3	2	99.0753	0.486621	230
1	4	3	3	98.5005	0.458308	392
1	4	3	4	99.0442	0.420375	197
1	4	3	5	97.7165	0.759065	230
1	4	3	6	97.7769	0.577714	392
1	4	4	1	99.952	0.020302	204
1	4	4	2	99.7952	0.0745088	365
1	4	4	3	98.7814	0.405886	392
1	4	4	4	97.1474	0.961357	204
1	4	4	5	96.0505	0.890273	365
1	4	4	6	95.2039	0.955997	392
2	4	1	1	99.2555	0.18903	197
2	4	1	2	98.5279	0.289168	197
2	4	1	3	97.7778	0.582708	198
2	4	1	4	96.0575	0.880706	197
2	4	1	5	95.4484	0.983257	197
2	4	1	6	97.0202	0.735057	198
2	4	2	1	97.1743	0.591402	197
2	4	2	2	99.1414	0.322829	198
2	4	2	3	97.9598	0.407538	232
2	4	2	4	96.0406	0.99118	197
2	4	2	5	97.2222	0.630941	198
2	4	2	6	95.3736	0.975421	232
2	4	3	1	95.4992	0.973425	197
2	4	3	2	93.7826	1.00846	230
2	4	3	3	92.2619	0.845853	392
2	4	3	4	90.8291	1.17586	197
2	4	3	5	88.1739	1.30469	230
2	4	3	6	89.5663	0.979931	392
2	4	4	1	95.768	0.574978	204
2	4	4	2	92.5206	0.629961	365
2	4	4	3	86.7517	0.867777	392
2	4	4	4	83.268	1.39027	204
2	4	4	5	81.4612	1.20644	365
2	4	4	6	83.4184	1.23512	392
1	5	1	1	100	0	53
1	5	1	2	100	0	53
1	5	1	3	99.7584	0.241546	54
1	5	1	4	100	0	53
1	5	1	5	99.4361	0.397574	53
1	5	1	6	99.3826	0.617282	54
1	5	2	1	99.9982	0.0016477	53
1	5	2	2	99.9968	0.0032247	54
1	5	2	3	99.9069	0.0883854	55
1	5	2	4	99.8982	0.0915647	53
1	5	2	5	99.4482	0.541715	54
1	5	2	6	99.6215	0.374165	55
1	5	3	1	100	0	53
1	5	3	2	99.503	0.493777	54
1	5	3	3	97.418	0.968714	105
1	5	3	4	98.242	1.0674	53
1	5	3	5	97.9761	1.12857	54
1	5	3	6	97.936	1.03322	105
1	5	4	1	99.9892	0.0107816	53
1	5	4	2	99.5622	0.278506	92
1	5	4	3	98.5186	0.602966	105
1	5	4	4	95.3878	2.35096	53
1	5	4	5	95.1642	1.97268	92
1	5	4	6	95.8267	1.67909	105
1	5	5	1	99.9874	0.0108866	62
1	5	5	2	99.9528	0.0165528	97
1	5	5	3	99.8218	0.0896295	104
1	5	5	4	95.0597	2.4648	62
1	5	5	5	95.1964	1.55594	97
1	5	5	6	93.9504	2.09439	104
2	5	1	1	99.0566	0.486699	53
2	5	1	2	98.4906	0.693032	53
2	5	1	3	99.2593	0.680651	54
2	5	1	4	95.283	1.63229	53
2	5	1	5	96.6667	1.25392	53
2	5	1	6	96.6667	1.01621	54
2	5	2	1	97.044	0.859696	53
2	5	2	2	98.8889	0.737239	54
2	5	2	3	99.5152	0.427437	55
2	5	2	4	99.2453	0.343595	53
2	5	2	5	99.4444	0.245307	54
2	5	2	6	98.1212	0.814954	55
2	5	3	1	98.6163	0.452857	53
2	5	3	2	97.4691	0.980971	54
2	5	3	3	94.6349	1.33402	105
2	5	3	4	93.522	2.0047	53
2	5	3	5	94.321	1.7856	54
2	5	3	6	94.7302	1.29711	105
2	5	4	1	96.7925	0.777455	53
2	5	4	2	95.1449	0.901847	92
2	5	4	3	90.9524	1.40694	105
2	5	4	4	87.1698	2.53248	53
2	5	4	5	87.6449	2.16235	92
2	5	4	6	90.127	1.81564	105
2	5	5	1	96.4516	1.29604	62
2	5	5	2	92.9897	1.46755	97
2	5	5	3	87.9487	1.63545	104
2	5	5	4	80.3763	3.43671	62
2	5	5	5	80.5842	2.32799	97
2	5	5	6	82.9808	2.64012	104
