# Supplementary material for: Punctuated decline of human cooperation
Source: Nature. 2026 Apr 22;653(8116):1110–8. doi: 10.1038/s41586-026-10380-3 (PMC13215883; doi:10.1038/s41586-026-10380-3)
Supplement: Supplementary file 6 — Source Data Fig. 3 [file 41586_2026_10380_MOESM6_ESM.xlsx]

## Sheet: panel_a
restart_number	restart_round	mean	std_error	N
1	0	-0.377098	0.100809	5468
1	1	1.48977	0.424223	1026
2	0	-0.827857	0.200161	4367
2	1	4.29301	0.797685	741
3	0	-0.782031	0.206222	3532
3	1	6.26622	1.09749	462
4	0	-0.626571	0.297366	1725
4	1	5.4338	1.54787	197

## Sheet: panel_b
restart_number	restart_round	mean	std_error	N
1	0	-0.913802	0.165994	5468
1	1	0.402859	0.568215	1026
2	0	-0.981604	0.227663	4367
2	1	-0.832209	0.993945	741
3	0	-0.964515	0.271164	3532
3	1	6.49351	1.26267	462
4	0	-1.07246	0.389745	1725
4	1	8.39255	1.92319	197
