# Supplementary material for: Punctuated decline of human cooperation
Source: Nature. 2026 Apr 22;653(8116):1110–8. doi: 10.1038/s41586-026-10380-3 (PMC13215883; doi:10.1038/s41586-026-10380-3)
Supplement: Supplementary file 7 — Source Data Fig. 4 [file 41586_2026_10380_MOESM7_ESM.xlsx]

## Sheet: panel_b_group
group_id	group_size	female	married	num_children	monthly_sales	loan_amount	loan_cycle	days_overdue
G1	5	0.8	0.8	5.6	1.13	0.5	1	7
G2	5	1	1	2	0.88	0.8	1	0
G3	5	1	1	2	0.88	0.5	1	14
G4	5	1	1	3	0.86	0.5	1	7
G5	5	1	1	3	0.88	0.8	1	0
G6	5	1	1	2.4	0.89	0.5	2	13
G7	3	0.67	1	4.67	0.33	1.2	5	28
G8	5	1	1	2.2	1.05	0.8	1	0
G9	5	1	1	5.2	1.09	0.92	4	6
G10	4	1	1	4	1.18	0.8	2	30+
G11	4	1	1	5.25	0.36	1	5	0
G12	5	1	0.8	2	0.3	0.8	5	13
G13	5	0.8	1	3.4	0.93	1	5	7
G14	4	1	1	3.75	0.74	0.8	1	0
G15	5	1	1	2.6	0.88	0.8	1	0
G16	3	1	1	3.67	0.87	0.6	2	8
G17	5	0.8	1	2	0.87	0.8	2	8
G18	5	1	1	2.6	0.86	0.5	1	7
G19	4	1	1	2.25	0.91	0.5	1	30+
G20	3	1	1	2.33	0.8	0.5	2	3
G21	5	0.8	1	3	0.27	0.5	5	3
G22	5	0.8	0.8	2	0.86	0.5	1	3
G23	5	1	1	3.2	0.92	0.8	2	1
G24	5	1	1	3.6	1	0.3	1	30+
G25	5	1	1	2.4	1.21	1.3	5	0
G26	2	0.5	1	2	1.08	0.8	2	21
G27	4	1	1	2.25	0.43	0.8	4	30+
G28	3	1	0.66	3.33	0.46	0.8	4	0
G29	5	0.6	1	3	1.02	0.8	2	30+
G30	5	1	1	1.4	1.2	0.5	1	0
G31	4	1	0.75	2.5	0.78	1	3	23
G32	5	1	1	3.2	1	0.5	2	30+
G33	5	0.8	0.6	3.6	1.05	1	5	25
G34	5	0.6	1	3	0.66	0.8	4	0
G35	5	1	1	2.6	0.88	0.8	2	12

## Sheet: panel_b_individual
client_id	ethnic_group	gender	marital_status	children	business_type	monthly_sales	language
G1.C1	Temne	Male	Married	6	Petty Trading	1.25	Temne
G1.C2	Temne	Female	Widowed	5	Petty Trading	1	Temne
G2.C3	Mende	Female	Married	3	Petty Trading	0.9	Krio
G2.C4	Loko	Female	Married	2	Soap	0.8	Krio
G3.C5	Temne	Female	Married	2	Palm Oil	0.9	Temne
G4.C6	Fullah	Female	Married	1	Petty Trading	0.8	Krio
G4.C7	Temne	Female	Married	1	Petty Trading	0.9	Temne
G5.C8	Temne	Female	Married	4	Petty Trading	0.8	Temne
G6.C9	Susu	Female	Married	1	Food	1	Krio
G6.C10	Mende	Female	Married	3	Petty Trading	1	Krio
G7.C11	Fullah	Female	Married	4	Petty Trading	0.25	Krio
G8.C12	Temne	Female	Married	4	Petty Trading	0.88	Temne
G8.C13	Temne	Female	Married	2	Palm Oil	1.15	Temne
G8.C14	Mende	Female	Married	1	Petty Trading	1	Krio
G8.C15	Temne	Female	Married	2	Petty Trading	0.9	Temne
G9.C16	Temne	Female	Married	6	Petty Trading	1.25	Temne
G9.C17	Temne	Female	Married	6	Petty Trading	1.3	Temne
G10.C18	Temne	Female	Married	4	Petty Trading	1.5	Temne
G10.C19	Temne	Female	Married	3	Petty Trading	0.85	Temne
G11.C20	Loko	Female	Married	5	Petty Trading	0.3	Krio
G12.C21	Temne	Female	Married	1	Petty Trading	0.15	Temne
G12.C22	Temne	Female	Married	3	Petty Trading	0.4	Temne
G13.C23	Susu	Male	Married	6	Petty Trading	2	Krio
G13.C24	Temne	Female	Married	3	Petty Trading	0.68	Temne
G13.C25	Mende	Female	Married	4	Petty Trading	0.15	Krio
G14.C26	Mandingo	Female	Married	2	Petty Trading	1.2	Temne
G14.C27	Temne	Female	Married	6	Petty Trading	0.7	Krio
G14.C28	Mende	Female	Married	3	Petty Trading	0.2	Krio
G15.C29	Temne	Female	Married	2	Petty Trading	0.2	Temne
G15.C30	Temne	Female	Married	3	Petty Trading	1.3	Temne
G16.C31	Temne	Female	Married	3	Petty Trading	0.8	Temne
G16.C32	Temne	Female	Married	4	Petty Trading	0.8	Krio
G16.C33	Temne	Female	Married	4	Petty Trading	1	Temne
G17.C34	Temne	Female	Married	2	Petty Trading	0.9	Temne
G17.C35	Temne	Female	Married	3	Food	0.95	Temne
G18.C36	Temne	Female	Married	3	Petty Trading	0.9	Temne
G18.C37	Temne	Female	Married	3	Petty Trading	0.8	Temne
G19.C38	Loko	Female	Married	1	Food	0.76	Temne
G20.C39	Temne	Female	Married	2	Petty Trading	0.95	Temne
G20.C40	Loko	Female	Married	3	Petty Trading	0.95	Krio
G21.C41	Sherbro	Female	Married	4	Petty Trading	0.4	Krio
G21.C42	Mende	Male	Married	4	Clothing	0.3	Krio
G22.C43	Temne	Female	Married	2	Petty Trading	0.9	Krio
G22.C44	Loko	Male	Married	2	Petty Trading	1	Krio
G22.C45	Temne	Female	Widowed	2	Petty Trading	0.8	Temne
G23.C46	Temne	Female	Married	3	Petty Trading	1	Temne
G23.C47	Susu	Female	Married	5	Petty Trading	0.9	Krio
G24.C48	Temne	Female	Married	4	Food	1.05	Temne
G24.C49	Temne	Female	Married	2	Palm Oil	0.95	Temne
G25.C50	Temne	Female	Married	3	Petty Trading	1.5	Temne
G25.C51	Temne	Female	Married	3	Petty Trading	1.35	Temne
G26.C52	Susu	Female	Married	2	Petty Trading	0.65	Temne
G26.C53	Temne	Male	Married	3	Petty Trading	1.5	Temne
G27.C54	Limba	Female	Married	2	Petty Trading	0.5	Temne
G28.C55	Temne	Female	Married	5	Firewood	0.5	Temne
G29.C56	Temne	Female	Married	5	Petty Trading	1	Temne
G30.C57	Temne	Female	Married	3	Petty Trading	1.2	Temne
G31.C58	Yalunka	Female	Married	2	Petty Trading	0.85	Krio
G32.C59	Temne	Female	Married	4	Food	1	Temne
G33.C60	Limba	Female	Married	6	Petty Trading	1.3	Krio
G33.C61	Temne	Female	Widowed	7	Petty Trading	0.6	Temne
G34.C62	Temne	Female	Married	3	Petty Trading	1	Krio
G34.C63	Temne	Female	Married	1	Petty Trading	0.45	Temne
G35.C64	Temne	Female	Married	5	Petty Trading	1.2	Temne

## Sheet: panel_c
client_id	economic	duty	reputation	solidarity	own_share	others_share
G1.C1	1	1	0	1	1	0
G1.C2	0	1	0	0	1	0
G2.C3	1	1	1	1	1	0
G2.C4	1	0	1	1	1	0
G3.C5	0	1	0	1	1	0
G4.C6	0	1	0	0	1	0
G4.C7	1	0	1	0	1	0
G5.C8	0	1	1	1	1	0
G6.C9	1	1	0	1	1	0
G6.C10	0	1	1	1	1	0
G7.C11	1	1	0	1	1	0
G8.C12	1	1	0	1	1	0
G8.C13	1	1	0	1	1	0
G8.C14	0	1	0	0	1	0
G8.C15	0	0	0	1	1	0
G9.C16	1	1	0	1	1	0
G9.C17	1	1	1	1	1	0
G10.C18	1	1	0	1	1	0
G10.C19	1	1	0	1	1	0
G11.C20	0	1	1	1	1	0
G12.C21	0	0	1	0	1	0
G12.C22	1	0	1	1	1	0
G13.C23	1	0	0	0	1	0
G13.C24	0	1	0	0	1	0
G13.C25	1	0	0	0	1	0
G14.C26	0	1	1	1	1	0
G14.C27	0	0	0	1	1	0
G14.C28	0	1	1	1	1	0
G15.C29	0	1	1	1	1	0
G15.C30	0	0	0	1	1	0
G16.C31	0	1	0	1	1	0
G16.C32	0	1	0	1	1	0
G16.C33	0	0	1	0	1	0
G17.C34	0	1	1	1	1	0
G17.C35	0	1	0	1	1	0
G18.C36	0	1	0	1	1	0
G18.C37	0	1	0	1	1	0
G19.C38	0	1	0	1	1	0
G20.C39	1	1	1	1	1	0
G20.C40	0	1	0	1	1	0
G21.C41	1	1	1	1	1	0
G21.C42	0	0	0	1	1	0
G22.C43	0	1	0	1	1	0
G22.C44	0	1	0	1	1	0
G22.C45	1	1	1	1	1	0
G23.C46	0	1	0	1	1	0
G23.C47	0	1	1	0	1	0
G24.C48	0	0	1	1	1	0
G24.C49	0	1	0	1	1	0
G25.C50	0	0	1	0	1	0
G25.C51	1	0	1	0	1	0
G26.C52	0	1	1	1	1	0
G26.C53	0	0	0	1	1	0
G27.C54	0	0	0	1	1	0
G28.C55	0	1	1	0	1	0
G29.C56	0	0	0	0	1	0
G30.C57	0	1	1	0	1	0
G31.C58	0	1	0	1	1	0
G32.C59	1	1	0	1	1	0
G33.C60	1	0	0	0	1	0
G33.C61	0	0	0	1	1	0
G34.C62	0	1	0	1	1	0
G34.C63	0	1	1	1	1	0
G35.C64	1	0	1	1	1	0
G1.C1	0	0	0	1	0	1
G1.C2	0	0	0	0	0	1
G2.C3	0	0	0	1	0	1
G2.C4	0	0	0	1	0	1
G3.C5	0	1	0	0	0	1
G4.C6	0	0	0	1	0	1
G4.C7	0	0	0	0	0	1
G5.C8	0	1	0	0	0	1
G6.C9	0	0	0	1	0	1
G6.C10	0	1	0	0	0	1
G7.C11	0	1	0	1	0	1
G8.C12	0	0	0	1	0	1
G8.C13	0	0	0	0	0	1
G8.C14	0	0	0	0	0	1
G8.C15	0	0	0	1	0	1
G9.C16	0	0	0	1	0	1
G9.C17	0	1	0	1	0	1
G10.C18	0	0	0	0	0	1
G10.C19	0	0	0	0	0	1
G11.C20	0	1	0	0	0	1
G12.C21	0	0	1	0	0	1
G12.C22	0	0	1	0	0	1
G13.C23	0	1	0	0	0	1
G13.C24	0	0	0	0	0	1
G13.C25	0	0	0	0	0	1
G14.C26	0	0	0	1	0	1
G14.C27	0	0	0	0	0	1
G14.C28	0	0	0	1	0	1
G15.C29	0	0	0	0	0	1
G15.C30	0	0	0	0	0	1
G16.C31	0	0	0	1	0	1
G16.C32	0	0	0	0	0	1
G16.C33	0	0	0	0	0	1
G17.C34	0	0	0	1	0	1
G17.C35	0	0	0	0	0	1
G18.C36	0	0	0	1	0	1
G18.C37	0	1	0	0	0	1
G19.C38	0	0	0	0	0	1
G20.C39	0	0	0	0	0	1
G20.C40	0	0	0	0	0	1
G21.C41	0	0	0	1	0	1
G21.C42	0	0	1	0	0	1
G22.C43	0	0	0	1	0	1
G22.C44	0	0	0	0	0	1
G22.C45	0	0	0	0	0	1
G23.C46	0	1	0	1	0	1
G23.C47	0	0	0	0	0	1
G24.C48	0	0	0	0	0	1
G24.C49	0	0	0	0	0	1
G25.C50	0	0	0	0	0	1
G25.C51	0	1	0	0	0	1
G26.C52	0	0	0	0	0	1
G26.C53	0	1	0	1	0	1
G27.C54	0	0	0	1	0	1
G28.C55	0	0	0	1	0	1
G29.C56	0	0	0	0	0	1
G30.C57	0	1	1	0	0	1
G31.C58	0	0	0	0	0	1
G32.C59	0	1	0	0	0	1
G33.C60	0	1	0	0	0	1
G33.C61	0	0	0	1	0	1
G34.C62	0	0	0	0	0	1
G34.C63	0	0	0	0	0	1
G35.C64	0	0	0	0	0	1
