# Supplementary material for: Punctuated decline of human cooperation
Source: Nature. 2026 Apr 22;653(8116):1110–8. doi: 10.1038/s41586-026-10380-3 (PMC13215883; doi:10.1038/s41586-026-10380-3)
Supplement: Supplementary file 8 — Source Data Extended Data Fig. 1 [file 41586_2026_10380_MOESM8_ESM.xlsx]

## Sheet: Sheet1
total_cycles	cycle	round	prop100	prop75	prop50	prop25	prop1	prop0
0	1	1	0.995595	0.0044053	0	0	0	0
0	1	2	0.989402	0.0074813	0.0024938	0	0.0006234	0
0	1	3	0.971543	0.0204535	0.0035571	0.0017786	0	0.0026679
0	1	4	0.950221	0.0277253	0.0069313	0.0037807	0	0.0113422
0	1	5	0.928794	0.0337289	0.0056215	0.0062461	0.0018738	0.0237352
0	1	6	0.885393	0.0453933	0.0089888	0.0224719	0.0076404	0.0301124
0	2	1	0.975705	0.0194363	0	0	0	0.0048591
0	2	2	0.949107	0.03125	0.0080357	0.0044643	0.0008929	0.00625
0	2	3	0.899346	0.0575163	0.0091503	0.0026144	0.0045752	0.0267974
0	2	4	0.820663	0.0945419	0.0185185	0.0116959	0.0048733	0.0497076
0	2	5	0.80362	0.079638	0.0253394	0.0144796	0.0027149	0.0742081
0	2	6	0.789052	0.0574099	0.0126836	0.0160214	0.0140187	0.110814
0	3	1	0.971166	0.0157274	0.0039318	0	0	0.0091743
0	3	2	0.927133	0.0373921	0.012464	0.0028763	0	0.0201342
0	3	3	0.846518	0.081812	0.0189317	0.0108181	0.0060852	0.035835
0	3	4	0.771053	0.118421	0.0171053	0.0144737	0.0052632	0.0736842
0	3	5	0.7393	0.11284	0.0291829	0.0233463	0.0087549	0.0865759
0	3	6	0.75	0.0705307	0.0223464	0.0223464	0.027933	0.106844
0	4	1	0.951219	0.0426829	0.0020325	0	0	0.004065
0	4	2	0.888506	0.0827586	0.0057471	0.0011494	0	0.0218391
0	4	3	0.794342	0.12296	0.0163221	0.0174102	0.0021763	0.04679
0	4	4	0.731161	0.130346	0.0244399	0.0224033	0.00611	0.0855397
0	4	5	0.688811	0.137529	0.0174825	0.0337995	0.004662	0.117716
0	4	6	0.714446	0.0638298	0.0201568	0.0291153	0.0268757	0.145577
0	5	1	0.95102	0.044898	0	0	0	0.0040816
0	5	2	0.883905	0.0791557	0.005277	0	0.0026385	0.0290237
0	5	3	0.846939	0.0816327	0.0178571	0.0153061	0	0.0382653
0	5	4	0.717213	0.122951	0.0122951	0.0491803	0.0040984	0.0942623
0	5	5	0.708556	0.0909091	0.0481283	0.0561497	0.0026738	0.0935829
0	5	6	0.737968	0.0721925	0.013369	0.0427807	0.0106952	0.122995
1	1	1	0.995595	0.0044053	0	0	0	0
1	1	2	0.989402	0.0074813	0.0024938	0	0.0006234	0
1	1	3	0.971543	0.0204535	0.0035571	0.0017786	0	0.0026679
1	1	4	0.950221	0.0277253	0.0069313	0.0037807	0	0.0113422
1	1	5	0.928794	0.0337289	0.0056215	0.0062461	0.0018738	0.0237352
1	1	6	0.885393	0.0453933	0.0089888	0.0224719	0.0076404	0.0301124
2	1	1	0.997076	0.002924	0	0	0	0
2	1	2	0.993224	0.0048403	0.0019361	0	0	0
2	1	3	0.983165	0.013468	0.0008418	0.0008418	0	0.0016835
2	1	4	0.976608	0.0146199	0.0038986	0	0	0.0048733
2	1	5	0.96515	0.018393	0.0029042	0.0019361	0.0009681	0.0106486
2	1	6	0.917508	0.0572391	0.0050505	0.0075758	0.003367	0.0092593
2	2	1	0.975705	0.0194363	0	0	0	0.0048591
2	2	2	0.949107	0.03125	0.0080357	0.0044643	0.0008929	0.00625
2	2	3	0.899346	0.0575163	0.0091503	0.0026144	0.0045752	0.0267974
2	2	4	0.820663	0.0945419	0.0185185	0.0116959	0.0048733	0.0497076
2	2	5	0.80362	0.079638	0.0253394	0.0144796	0.0027149	0.0742081
2	2	6	0.789052	0.0574099	0.0126836	0.0160214	0.0140187	0.110814
3	1	1	0.997301	0.0026991	0	0	0	0
3	1	2	0.995962	0.0026918	0.0013459	0	0	0
3	1	3	0.987179	0.0115385	0	0.0012821	0	0
3	1	4	0.979757	0.0148448	0.0026991	0	0	0.0026991
3	1	5	0.97039	0.0161507	0.0026918	0.0013459	0.0013459	0.0080754
3	1	6	0.905128	0.0717949	0.0051282	0.0076923	0.0051282	0.0051282
3	2	1	0.981107	0.0175439	0	0	0	0.0013495
3	2	2	0.965385	0.0282051	0.0051282	0	0	0.0012821
3	2	3	0.936108	0.053243	0.0048403	0.0009681	0	0.0048403
3	2	4	0.879892	0.0890688	0.0161943	0.0026991	0	0.0121457
3	2	5	0.879487	0.074359	0.0230769	0.0076923	0.0012821	0.0141026
3	2	6	0.875121	0.0638916	0.0125847	0.0087125	0.0058083	0.0338819
3	3	1	0.971166	0.0157274	0.0039318	0	0	0.0091743
3	3	2	0.927133	0.0373921	0.012464	0.0028763	0	0.0201342
3	3	3	0.846518	0.081812	0.0189317	0.0108181	0.0060852	0.035835
3	3	4	0.771053	0.118421	0.0171053	0.0144737	0.0052632	0.0736842
3	3	5	0.7393	0.11284	0.0291829	0.0233463	0.0087549	0.0865759
3	3	6	0.75	0.0705307	0.0223464	0.0223464	0.027933	0.106844
4	1	1	0.997835	0.0021645	0	0	0	0
4	1	2	0.99569	0.0021552	0.0021552	0	0	0
4	1	3	0.984979	0.0128755	0	0.0021459	0	0
4	1	4	0.987013	0.008658	0.0021645	0	0	0.0021645
4	1	5	0.974138	0.012931	0.0021552	0	0.0021552	0.0086207
4	1	6	0.905579	0.0815451	0.0021459	0	0.0042918	0.0064378
4	2	1	0.978355	0.021645	0	0	0	0
4	2	2	0.978678	0.0191898	0.0021322	0	0	0
4	2	3	0.939245	0.0541872	0.0032841	0	0	0.0032841
4	2	4	0.902597	0.0735931	0.0108225	0.004329	0	0.008658
4	2	5	0.895522	0.0660981	0.021322	0.0063966	0	0.010661
4	2	6	0.906404	0.0541872	0.0114943	0.0098522	0	0.0180624
4	3	1	0.980519	0.0108225	0.004329	0	0	0.004329
4	3	2	0.955954	0.0342577	0.0065253	0	0	0.0032626
4	3	3	0.896963	0.0845987	0.0097614	0.0043384	0.0010846	0.0032538
4	3	4	0.861472	0.116883	0.008658	0.004329	0.0021645	0.0064935
4	3	5	0.841762	0.117455	0.0212072	0.0065253	0.0032626	0.0097879
4	3	6	0.857917	0.0694143	0.021692	0.0097614	0.0151844	0.0260304
4	4	1	0.951219	0.0426829	0.0020325	0	0	0.004065
4	4	2	0.888506	0.0827586	0.0057471	0.0011494	0	0.0218391
4	4	3	0.794342	0.12296	0.0163221	0.0174102	0.0021763	0.04679
4	4	4	0.731161	0.130346	0.0244399	0.0224033	0.00611	0.0855397
4	4	5	0.688811	0.137529	0.0174825	0.0337995	0.004662	0.117716
4	4	6	0.714446	0.0638298	0.0201568	0.0291153	0.0268757	0.145577
5	1	1	1	0	0	0	0	0
5	1	2	1	0	0	0	0	0
5	1	3	0.989899	0.010101	0	0	0	0
5	1	4	0.989848	0.0050761	0	0	0	0.0050761
5	1	5	0.974619	0.0152284	0	0	0	0.0101523
5	1	6	0.873737	0.111111	0.0050505	0	0.0050505	0.0050505
5	2	1	0.974619	0.0253807	0	0	0	0
5	2	2	0.979798	0.020202	0	0	0	0
5	2	3	0.931034	0.0646552	0.0043103	0	0	0
5	2	4	0.913706	0.071066	0.0050761	0	0	0.0101523
5	2	5	0.909091	0.0656566	0.0252525	0	0	0
5	2	6	0.896552	0.0818966	0.0086207	0	0	0.012931
5	3	1	0.989848	0.0050761	0	0	0	0.0050761
5	3	2	0.952174	0.0347826	0.0086957	0	0	0.0043478
5	3	3	0.90051	0.0816327	0.0127551	0	0	0.005102
5	3	4	0.86802	0.116751	0.0101523	0.0050761	0	0
5	3	5	0.856522	0.108696	0.0217391	0.0043478	0	0.0086957
5	3	6	0.897959	0.0714286	0.0153061	0.0076531	0.002551	0.005102
5	4	1	0.960784	0.0392157	0	0	0	0
5	4	2	0.90411	0.0958904	0	0	0	0
5	4	3	0.844388	0.142857	0.0076531	0	0	0.005102
5	4	4	0.818627	0.142157	0.0196078	0.004902	0	0.0147059
5	4	5	0.8	0.158904	0.0082192	0.0082192	0	0.0246575
5	4	6	0.869898	0.0688775	0.0153061	0.0102041	0.0127551	0.0229592
5	5	1	0.95102	0.044898	0	0	0	0.0040816
5	5	2	0.883905	0.0791557	0.005277	0	0.0026385	0.0290237
5	5	3	0.846939	0.0816327	0.0178571	0.0153061	0	0.0382653
5	5	4	0.717213	0.122951	0.0122951	0.0491803	0.0040984	0.0942623
5	5	5	0.708556	0.0909091	0.0481283	0.0561497	0.0026738	0.0935829
5	5	6	0.737968	0.0721925	0.013369	0.0427807	0.0106952	0.122995
