# Supplementary material for: Punctuated decline of human cooperation
Source: Nature. 2026 Apr 22;653(8116):1110–8. doi: 10.1038/s41586-026-10380-3 (PMC13215883; doi:10.1038/s41586-026-10380-3)
Supplement: Supplementary file 9 — Source Data Extended Data Fig. 2 [file 41586_2026_10380_MOESM9_ESM.xlsx]

## Sheet: Sheet1
total_cycles	cycle	round	prop100	prop75	prop50	prop25	prop1	prop0
0	1	1	0.852108	0.125236	0.0119572	0.0100692	0.0006293	0
0	1	2	0.763716	0.189526	0.0361596	0.0068579	0.0031172	0.0006234
0	1	3	0.664295	0.22988	0.067141	0.029791	0.006225	0.0026679
0	1	4	0.614367	0.258979	0.073724	0.0302457	0.010712	0.0119723
0	1	5	0.568395	0.262336	0.0905684	0.0412242	0.0137414	0.0237352
0	1	6	0.606742	0.190562	0.0970787	0.0620225	0.0134831	0.0301124
0	2	1	0.655005	0.285714	0.0408163	0.0116618	0.0019436	0.0048591
0	2	2	0.726786	0.191964	0.0535714	0.0205357	0.0008929	0.00625
0	2	3	0.556863	0.286274	0.0882353	0.0346405	0.0058824	0.0281046
0	2	4	0.584795	0.218324	0.0964912	0.042885	0.0077973	0.0497076
0	2	5	0.511312	0.224434	0.130317	0.0470588	0.0108597	0.0760181
0	2	6	0.518692	0.211616	0.106141	0.046729	0.006008	0.110814
0	3	1	0.530799	0.334207	0.068152	0.0419397	0.0157274	0.0091743
0	3	2	0.460211	0.340364	0.113135	0.0441035	0.0191755	0.0230105
0	3	3	0.390805	0.353617	0.13117	0.0635565	0.0250169	0.035835
0	3	4	0.34079	0.327632	0.169737	0.0618421	0.025	0.075
0	3	5	0.274319	0.321984	0.197471	0.0933852	0.0262646	0.0865759
0	3	6	0.372905	0.232542	0.176676	0.0907821	0.0188547	0.10824
0	4	1	0.54065	0.335366	0.097561	0.0203252	0.0020325	0.004065
0	4	2	0.383908	0.4	0.142529	0.037931	0.0137931	0.0218391
0	4	3	0.278564	0.35691	0.232862	0.0696409	0.0152339	0.04679
0	4	4	0.234216	0.323829	0.256619	0.0794297	0.0203666	0.0855397
0	4	5	0.2331	0.27972	0.235431	0.106061	0.0244755	0.121212
0	4	6	0.352744	0.194849	0.200448	0.0772676	0.0279955	0.146697
0	5	1	0.616326	0.342857	0.0244898	0.0040816	0.0081633	0.0040816
0	5	2	0.467019	0.395778	0.0817942	0.0237467	0.0026385	0.0290237
0	5	3	0.331633	0.380102	0.206633	0.0357143	0.0076531	0.0382653
0	5	4	0.311475	0.29918	0.213115	0.0491803	0.0286885	0.0983607
0	5	5	0.270054	0.283423	0.221925	0.0721925	0.0588235	0.0935829
0	5	6	0.395722	0.195187	0.144385	0.0855615	0.0561497	0.122995
1	1	1	0.852108	0.125236	0.0119572	0.0100692	0.0006293	0
1	1	2	0.763716	0.189526	0.0361596	0.0068579	0.0031172	0.0006234
1	1	3	0.664295	0.22988	0.067141	0.029791	0.006225	0.0026679
1	1	4	0.614367	0.258979	0.073724	0.0302457	0.010712	0.0119723
1	1	5	0.568395	0.262336	0.0905684	0.0412242	0.0137414	0.0237352
1	1	6	0.606742	0.190562	0.0970787	0.0620225	0.0134831	0.0301124
2	1	1	0.883041	0.108187	0.0048733	0.002924	0.0009747	0
2	1	2	0.817038	0.161665	0.0164569	0.0019361	0.0029042	0
2	1	3	0.795455	0.150673	0.0395623	0.0084175	0.0042088	0.0016835
2	1	4	0.710526	0.220273	0.0389864	0.0175439	0.0077973	0.0048733
2	1	5	0.663117	0.24395	0.0551791	0.0193611	0.0077444	0.0106486
2	1	6	0.727273	0.18266	0.0530303	0.0227273	0.0050505	0.0092593
2	2	1	0.655005	0.285714	0.0408163	0.0116618	0.0019436	0.0048591
2	2	2	0.726786	0.191964	0.0535714	0.0205357	0.0008929	0.00625
2	2	3	0.556863	0.286274	0.0882353	0.0346405	0.0058824	0.0281046
2	2	4	0.584795	0.218324	0.0964912	0.042885	0.0077973	0.0497076
2	2	5	0.511312	0.224434	0.130317	0.0470588	0.0108597	0.0760181
2	2	6	0.518692	0.211616	0.106141	0.046729	0.006008	0.110814
3	1	1	0.88664	0.107962	0.0026991	0.0013495	0.0013495	0
3	1	2	0.812921	0.172275	0.0121131	0.0026918	0	0
3	1	3	0.828205	0.129487	0.0371795	0.0038462	0.0012821	0
3	1	4	0.727395	0.221323	0.0283401	0.0134953	0.0067476	0.0026991
3	1	5	0.681023	0.239569	0.0471063	0.0161507	0.0080754	0.0080754
3	1	6	0.742308	0.187179	0.0435897	0.0192308	0.0025641	0.0051282
3	2	1	0.709852	0.252362	0.0283401	0.0067476	0.0013495	0.0013495
3	2	2	0.814103	0.142308	0.0282051	0.0128205	0.0012821	0.0012821
3	2	3	0.652469	0.268151	0.0580833	0.0135528	0.0029042	0.0048403
3	2	4	0.670715	0.221323	0.0701754	0.022942	0.0026991	0.0121457
3	2	5	0.6	0.232051	0.112821	0.0333333	0.0064103	0.0153846
3	2	6	0.582769	0.249758	0.0997096	0.0309777	0.0029042	0.0338819
3	3	1	0.530799	0.334207	0.068152	0.0419397	0.0157274	0.0091743
3	3	2	0.460211	0.340364	0.113135	0.0441035	0.0191755	0.0230105
3	3	3	0.390805	0.353617	0.13117	0.0635565	0.0250169	0.035835
3	3	4	0.34079	0.327632	0.169737	0.0618421	0.025	0.075
3	3	5	0.274319	0.321984	0.197471	0.0933852	0.0262646	0.0865759
3	3	6	0.372905	0.232542	0.176676	0.0907821	0.0188547	0.10824
4	1	1	0.87013	0.125541	0.0021645	0	0.0021645	0
4	1	2	0.823276	0.165948	0.0086207	0.0021552	0	0
4	1	3	0.869099	0.103004	0.0236052	0.0021459	0.0021459	0
4	1	4	0.768398	0.194805	0.0194805	0.012987	0.0021645	0.0021645
4	1	5	0.728448	0.200431	0.0409483	0.0107759	0.0107759	0.0086207
4	1	6	0.791845	0.16309	0.0214592	0.0150215	0.0021459	0.0064378
4	2	1	0.764069	0.214286	0.017316	0.0021645	0.0021645	0
4	2	2	0.861407	0.119403	0.0170576	0.0021322	0	0
4	2	3	0.727422	0.233169	0.0311987	0.0049261	0	0.0032841
4	2	4	0.766234	0.177489	0.0367965	0.0108225	0	0.008658
4	2	5	0.714286	0.19403	0.0682303	0.010661	0.0021322	0.010661
4	2	6	0.665025	0.243021	0.0574713	0.0164204	0	0.0180624
4	3	1	0.584416	0.331169	0.0454545	0.0238095	0.0108225	0.004329
4	3	2	0.561175	0.33279	0.0701468	0.0212072	0.0097879	0.004894
4	3	3	0.460954	0.392625	0.0878525	0.037961	0.0173536	0.0032538
4	3	4	0.417749	0.385281	0.138528	0.034632	0.0151515	0.008658
4	3	5	0.324633	0.402936	0.187602	0.0603589	0.0146819	0.0097879
4	3	6	0.441432	0.292842	0.165944	0.0542299	0.0173536	0.0281996
4	4	1	0.54065	0.335366	0.097561	0.0203252	0.0020325	0.004065
4	4	2	0.383908	0.4	0.142529	0.037931	0.0137931	0.0218391
4	4	3	0.278564	0.35691	0.232862	0.0696409	0.0152339	0.04679
4	4	4	0.234216	0.323829	0.256619	0.0794297	0.0203666	0.0855397
4	4	5	0.2331	0.27972	0.235431	0.106061	0.0244755	0.121212
4	4	6	0.352744	0.194849	0.200448	0.0772676	0.0279955	0.146697
5	1	1	0.883249	0.116751	0	0	0	0
5	1	2	0.807107	0.187817	0.0050761	0	0	0
5	1	3	0.883838	0.0858586	0.0252525	0.0050505	0	0
5	1	4	0.781726	0.182741	0.0101523	0.0152284	0.0050761	0.0050761
5	1	5	0.786802	0.152284	0.0406091	0.0101523	0	0.0101523
5	1	6	0.838384	0.126263	0.0252525	0.0050505	0	0.0050505
5	2	1	0.791878	0.192893	0.0101523	0	0.0050761	0
5	2	2	0.944444	0.040404	0.0151515	0	0	0
5	2	3	0.853448	0.12931	0.0172414	0	0	0
5	2	4	0.84264	0.121827	0.0050761	0.0203046	0	0.0101523
5	2	5	0.818182	0.141414	0.0353535	0.0050505	0	0
5	2	6	0.814655	0.133621	0.0258621	0.012931	0	0.012931
5	3	1	0.730965	0.228426	0.0203046	0.0050761	0.0101523	0.0050761
5	3	2	0.673913	0.252174	0.0478261	0.0130435	0.0086957	0.0043478
5	3	3	0.617347	0.295918	0.0510204	0.0153061	0.0153061	0.005102
5	3	4	0.543147	0.340102	0.0862944	0.0203046	0.0050761	0.0050761
5	3	5	0.469565	0.382609	0.0826087	0.0434783	0.0130435	0.0086957
5	3	6	0.561225	0.285714	0.0994898	0.0357143	0.0102041	0.0076531
5	4	1	0.656863	0.313725	0.0294118	0	0	0
5	4	2	0.471233	0.449315	0.0739726	0	0.0054795	0
5	4	3	0.375	0.441327	0.158163	0.0153061	0.005102	0.005102
5	4	4	0.29902	0.446078	0.210784	0.0245098	0.004902	0.0147059
5	4	5	0.331507	0.375343	0.20274	0.0547945	0.0109589	0.0246575
5	4	6	0.477041	0.27551	0.145408	0.0561224	0.0204082	0.0255102
5	5	1	0.616326	0.342857	0.0244898	0.0040816	0.0081633	0.0040816
5	5	2	0.467019	0.395778	0.0817942	0.0237467	0.0026385	0.0290237
5	5	3	0.331633	0.380102	0.206633	0.0357143	0.0076531	0.0382653
5	5	4	0.311475	0.29918	0.213115	0.0491803	0.0286885	0.0983607
5	5	5	0.270054	0.283423	0.221925	0.0721925	0.0588235	0.0935829
5	5	6	0.395722	0.195187	0.144385	0.0855615	0.0561497	0.122995
