# Supplementary material for: Punctuated decline of human cooperation
Source: Nature. 2026 Apr 22;653(8116):1110–8. doi: 10.1038/s41586-026-10380-3 (PMC13215883; doi:10.1038/s41586-026-10380-3)
Supplement: Supplementary file 10 — Source Data Extended Data Fig. 3 [file 41586_2026_10380_MOESM10_ESM.xlsx]

## Sheet: panel_a
restart_number	restart_round	mean	std_error	N_groups	N_obs
1	0	-0.0362118	0.257693	1026	6494
1	1	-0.326962	1.37336	1026	6494
2	0	-1.02708	0.437552	741	5108
2	1	5.46712	2.57866	741	5108
3	0	-2.04255	0.383214	462	3994
3	1	15.9029	2.92968	462	3994
4	0	-0.784699	0.290214	197	1922
4	1	6.81842	2.54121	197	1922

## Sheet: panel_b
restart_number	restart_round	mean	std_error	N_groups	N_obs
1	0	-0.866418	0.303259	1026	6494
1	1	0.150334	1.6162	1026	6494
2	0	-2.47339	0.51059	741	5108
2	1	7.95944	3.0091	741	5108
3	0	-1.56418	0.324641	462	3994
3	1	11.078	2.48189	462	3994
4	0	-0.919147	0.314823	197	1922
4	1	7.05006	2.7567	197	1922
